# Supplementary material for: Secreted Frizzled-Related Protein 4 (SFRP4) Is an Independent Prognostic Marker in Prostate Cancers Lacking TMPRSS2: ERG Fusions
Source: Pathol Oncol Res. 2020 Jul 16;26(4):2709–22. doi: 10.1007/s12253-020-00861-9 (PMC7471174; doi:10.1007/s12253-020-00861-9)
Supplement: Supplementary file 1 — The hazard ratios and 95% confidence intervals and SFRP4 expression (XLSX 9 kb) [file 12253_2020_861_MOESM1_ESM.xlsx]

## Sheet: Tabelle1
	HR	95% CI	p value
tumore stage
pT3a vs pT2	2.1	1.7-3.0	<0.0001
pT3b-4 vs pT3a	1.6	1.3-1.8
Gleason grade
3+4 vs ≤3+3	2.3	1.7-3.0	≤0.0003
4+3 vs 3+4	2.2	1.5-2.1
≥4+4 vs 4+3	1.4	1.2-1.7
ERG status
positive vs negative	1.0	0.7-0.9	0.6563
nodal status
positive vs negative	1.6	1.3-1.9	<0.0001
SFRP4 status
weak vs negative	1.0	0.8-1.1	0.5587
moderate vs weak	1.1	1.0-1.2	0.1889
strong vs moderate	1.2	1.0-1.5	0.0538
